# Supplementary material for: Age-related differences in choroid plexus structural integrity are associated with changes in cognition
Source: Fluids Barriers CNS. 2025 Dec 18;23:14. doi: 10.1186/s12987-025-00749-3 (PMC12829252; doi:10.1186/s12987-025-00749-3)
Supplement: Supplementary file 1 — Supplementary Material 1 [file 12987_2025_749_MOESM1_ESM.xlsx]

## Sheet: Sheet1
MRI_metric	Cognition	(Intercept)_estimate	(Intercept)_p.value	MRI_resid_estimate	MRI_resid_p.value	age.mri_estimate	age.mri_p.value	sex1_estimate	sex1_p.value	educ_years_estimate	educ_years_p.value	race_3cat2_estimate	race_3cat2_p.value	race_3cat3_estimate	race_3cat3_p.value
CP_volume	Attention	0.0942785	0.260275	-0.105878	0.331952	-0.421971	1.90837e-08	0.232157	0.00109165	0.174607	0.0113396	-0.476008	0.00391949	-0.351446	0.112767
FA_CP	Attention	0.116762	0.180039	0.146287	0.12619	-0.43722	1.26671e-08	0.247655	0.000844285	0.192804	0.00648387	-0.502909	0.0027313	-0.386932	0.0843193
MD_CP	Attention	0.116762	0.174172	-0.236784	0.0335479	-0.43722	8.67537e-09	0.247655	0.000722833	0.192804	0.00581416	-0.502909	0.00240124	-0.386932	0.0802008
T1_CP	Attention	0.0942785	0.258711	-0.119945	0.220634	-0.421971	1.74414e-08	0.232157	0.00105312	0.174607	0.011081	-0.476008	0.0038077	-0.351446	0.111597
T2_CP	Attention	0.0942785	0.251503	-0.211047	0.0432981	-0.421971	1.14476e-08	0.232157	0.000889705	0.174607	0.00994393	-0.476008	0.0033241	-0.351446	0.106269
CP_volume	ExecFun	0.03911	0.66489	-0.131338	0.261119	-0.452651	2.23256e-08	0.189375	0.0115919	0.228135	0.00378618	-0.585331	0.00104294	-0.0467795	0.842216
FA_CP	ExecFun	0.0333517	0.727089	0.0358529	0.731965	-0.461806	4.03921e-08	0.202668	0.0110816	0.242577	0.00329831	-0.583275	0.00158242	-0.0499778	0.836613
MD_CP	ExecFun	0.0333517	0.725435	-0.127607	0.292839	-0.461806	3.43066e-08	0.202668	0.0106028	0.242577	0.00311601	-0.583275	0.00148362	-0.0499778	0.835596
T1_CP	ExecFun	0.03911	0.666681	-0.0589997	0.578058	-0.452651	2.60139e-08	0.189375	0.0120564	0.228135	0.00397981	-0.585331	0.00110958	-0.0467795	0.843103
T2_CP	ExecFun	0.03911	0.665055	-0.122194	0.278275	-0.452651	2.26415e-08	0.189375	0.0116339	0.228135	0.00380359	-0.585331	0.00104889	-0.0467795	0.842298
CP_volume	Fluency	0.124412	0.169049	-0.157621	0.167805	-0.376674	1.64003e-06	0.096577	0.201467	0.221845	0.00356052	-0.0577209	0.744492	-0.768272	0.00206
FA_CP	Fluency	0.133463	0.157552	0.185658	0.0762184	-0.387958	1.52382e-06	0.120137	0.130582	0.233853	0.00290388	-0.0746032	0.679526	-0.789218	0.00187653
MD_CP	Fluency	0.133463	0.143537	-0.361067	0.00287758	-0.387958	7.21146e-07	0.120137	0.117688	0.233853	0.00208815	-0.0746032	0.668857	-0.789218	0.00131514
T1_CP	Fluency	0.124412	0.170095	-0.131067	0.225547	-0.376674	1.72759e-06	0.096577	0.202574	0.221845	0.00363976	-0.0577209	0.745103	-0.768272	0.00211058
T2_CP	Fluency	0.124412	0.171446	-0.109472	0.340068	-0.376674	1.84676e-06	0.096577	0.204003	0.221845	0.00374391	-0.0577209	0.745886	-0.768272	0.00217725
CP_volume	Memory	0.0524703	0.454303	-0.049041	0.583349	-0.510324	8.0063e-14	-0.18028	0.00333303	0.147932	0.0141895	0.0848624	0.580416	0.254996	0.197255
FA_CP	Memory	-0.00156901	0.982456	0.130055	0.118884	-0.511395	1.29921e-13	-0.185458	0.00310747	0.134708	0.0266355	0.13922	0.358707	0.307954	0.113391
MD_CP	Memory	-0.00156901	0.982456	-0.160909	0.118567	-0.511395	1.29805e-13	-0.185458	0.00310688	0.134708	0.0266325	0.13922	0.358697	0.307954	0.113384
T1_CP	Memory	0.0524703	0.452235	-0.0968865	0.254756	-0.510324	6.52658e-14	-0.18028	0.00319622	0.147932	0.0137625	0.0848624	0.578678	0.254996	0.195217
T2_CP	Memory	0.0524703	0.452992	-0.0939995	0.334266	-0.510324	7.03451e-14	-0.18028	0.00324577	0.147932	0.0139177	0.0848624	0.579315	0.254996	0.195962
CP_volume	ProcessingSpeed	-0.141492	0.0780501	-0.228057	0.0317839	-0.776342	2.83363e-20	0.105532	0.122447	0.09627	0.154595	-0.588498	0.000879447	0.201324	0.362648
FA_CP	ProcessingSpeed	-0.167717	0.0401954	0.305347	0.00146073	-0.766228	1.33098e-19	0.112632	0.103862	0.109069	0.10858	-0.562832	0.00119654	0.231668	0.283577
MD_CP	ProcessingSpeed	-0.167717	0.0384362	-0.408572	0.000552852	-0.766228	7.935e-20	0.112632	0.100767	0.109069	0.105416	-0.562832	0.00108347	0.231668	0.279205
T1_CP	ProcessingSpeed	-0.141492	0.0678186	-0.337027	0.000461551	-0.776342	3.20888e-21	0.105532	0.109384	0.09627	0.140066	-0.588498	0.000575633	0.201324	0.345261
T2_CP	ProcessingSpeed	-0.141492	0.066944	-0.392287	0.000320024	-0.776342	2.63228e-21	0.105532	0.108251	0.09627	0.138796	-0.588498	0.000553525	0.201324	0.343703
Sex1 presents SexMale
race3cat2 presents Black
race3cat3 presents API and other
