# Supplementary material for: Age-related differences in choroid plexus structural integrity are associated with changes in cognition
Source: Fluids Barriers CNS. 2025 Dec 18;23:14. doi: 10.1186/s12987-025-00749-3 (PMC12829252; doi:10.1186/s12987-025-00749-3)
Supplement: Supplementary file 2 — Supplementary Material 2 [file 12987_2025_749_MOESM2_ESM.xlsx]

## Sheet: Sheet1
MRI_metric	Cognition	(Intercept)_estimate	(Intercept)_p.value	MRI_metric_estimate	MRI_metric_p.value	yrs.from.mri_estimate	yrs.from.mri_p.value	age.mri_estimate	age.mri_p.value	sexMale_estimate	sexMale_p.value	educ_years_estimate	educ_years_p.value	race_3catOther_estimate	race_3catOther_p.value	race_3catWhite_estimate	race_3catWhite_p.value	Value.MRI:yrs.from.mri_estimate	Value.MRI:yrs.from.mri_p.value
CP_volume	Attention	-0.553064	0.000126722	-0.0993926	0.220797	-0.025355	0.00081462	-0.303117	0.000204926	0.278319	0.0140306	0.153293	0.00499393	0.137781	0.5176	0.512031	0.000204126	-0.00178119	0.766538
T1_CP	Attention	-0.512101	0.000363355	-0.104938	0.175306	-0.0115448	0.159752	-0.30678	0.000168872	0.262559	0.0194401	0.152184	0.00567236	0.137894	0.52073	0.494393	0.000348592	-0.01346	0.0119822
T2_CP	Attention	-0.513821	0.000307717	-0.188025	0.0389438	0.000979026	0.927063	-0.24936	0.00590182	0.244619	0.0279146	0.14487	0.00796044	0.109202	0.607324	0.530792	0.000127728	-0.0299048	0.00267473
FA_CP	Attention	-0.53571	0.000238744	0.145237	0.0663472	-0.0112786	0.17939	-0.288755	0.000455494	0.284729	0.0147168	0.172452	0.00240082	0.145953	0.498027	0.534501	0.000151267	0.0166626	0.0133198
MD_CP	Attention	-0.619072	3.5684e-05	-0.255185	0.00779939	-0.00813791	0.370297	-0.199808	0.0306562	0.34734	0.00323108	0.172375	0.00202735	0.194536	0.361855	0.597232	3.08429e-05	-0.0191973	0.00902277
CP_volume	ExecFun	-0.613813	0.000229157	-0.161898	0.0839886	-0.0131438	0.0838885	-0.333649	0.000389711	0.240957	0.0633676	0.215912	0.000760302	0.453187	0.0673862	0.553313	0.000508668	-0.00920306	0.133762
T1_CP	ExecFun	-0.56989	0.000601312	-0.0886	0.320211	-0.00501412	0.550031	-0.388808	4.01145e-05	0.215163	0.0949023	0.214733	0.000901105	0.454725	0.0691478	0.529013	0.000929098	-0.0136085	0.013356
T2_CP	ExecFun	-0.575192	0.000508359	-0.136666	0.189889	0.000983388	0.929865	-0.353515	0.000821993	0.200426	0.118137	0.20923	0.00118739	0.432887	0.0816599	0.556761	0.000525664	-0.0229402	0.0266421
FA_CP	ExecFun	-0.593159	0.000482956	0.0893514	0.329269	-0.0102017	0.242589	-0.383392	7.48899e-05	0.231947	0.0857495	0.233469	0.000531962	0.461806	0.0684993	0.547375	0.000830132	0.0111774	0.11127
MD_CP	ExecFun	-0.630207	0.000353513	-0.126907	0.255967	-0.0061102	0.516447	-0.354103	0.00144177	0.263291	0.0567253	0.234264	0.000512413	0.480748	0.0603474	0.576394	0.000617056	-0.0148424	0.0517205
CP_volume	Fluency	-0.0215129	0.901377	-0.11454	0.244225	-0.00865312	0.116379	-0.306146	0.00197422	0.173952	0.206698	0.228105	0.00076405	-0.709241	0.00838611	0.0681824	0.682721	-0.0141022	0.00161132
T1_CP	Fluency	0.0026588	0.987692	-0.0560429	0.552062	-0.0080776	0.192452	-0.344721	0.000489785	0.160909	0.236789	0.22636	0.000856758	-0.709561	0.00848912	0.0485783	0.770114	-0.0106412	0.00896889
T2_CP	Fluency	-0.00277646	0.987135	-0.0501961	0.641618	-0.0100828	0.221266	-0.346563	0.00155274	0.153022	0.260399	0.224821	0.000965144	-0.720416	0.00742914	0.0580077	0.729059	-0.0107201	0.158709
FA_CP	Fluency	-0.033891	0.847057	0.144103	0.133	-0.0069105	0.276329	-0.29466	0.00295295	0.204253	0.152315	0.242002	0.000603921	-0.694509	0.0108369	0.0884456	0.602789	0.0142539	0.00532836
MD_CP	Fluency	-0.157951	0.373264	-0.297225	0.00979766	-0.0143565	0.0405113	-0.163371	0.139519	0.282366	0.0475881	0.236804	0.000568758	-0.611145	0.0219601	0.174574	0.304065	-0.00612766	0.276139
CP_volume	Memory	0.365233	0.0125138	-0.0288546	0.722309	-0.00937021	0.138783	-0.419314	5.60174e-07	-0.394247	0.00063275	0.125328	0.022579	0.219148	0.302061	-0.106599	0.442959	-0.0140556	0.00498224
T1_CP	Memory	0.367111	0.0115001	-0.0305685	0.695983	-0.0124107	0.0630874	-0.41314	6.86752e-07	-0.386706	0.000657889	0.121519	0.0270384	0.215951	0.309984	-0.116904	0.398913	-0.00836102	0.0726613
T2_CP	Memory	0.366311	0.0115289	-0.0809478	0.381933	-0.00917618	0.225513	-0.37756	4.90997e-05	-0.397655	0.000462466	0.118322	0.0317068	0.207239	0.328419	-0.0998086	0.473163	-0.0144809	0.0501585
FA_CP	Memory	0.364939	0.0131451	0.0896286	0.256025	-0.00955565	0.154042	-0.365127	8.76721e-06	-0.391925	0.000932523	0.118835	0.0362075	0.225052	0.289789	-0.139112	0.322612	0.0141964	0.0122269
MD_CP	Memory	0.30936	0.0402444	-0.145072	0.140609	-0.0154472	0.0142513	-0.310164	0.00128446	-0.358503	0.00283837	0.115261	0.0418877	0.266387	0.214219	-0.103137	0.472166	-0.00752936	0.153145
CP_volume	ProcessingSpeed	-0.751893	2.72812e-06	-0.145321	0.0949685	-0.0449562	2.2282e-07	-0.647943	6.69518e-12	0.0575987	0.626508	0.122116	0.0350893	0.680088	0.00274659	0.589188	0.000102077	-0.0206377	0.00257186
T1_CP	ProcessingSpeed	-0.710439	5.06121e-06	-0.243696	0.00319598	-0.0398082	2.8705e-05	-0.573094	1.94445e-10	0.0522933	0.647486	0.11756	0.0387497	0.662056	0.00300584	0.55449	0.000177125	-0.0195957	0.00142497
T2_CP	ProcessingSpeed	-0.724722	3.13845e-06	-0.334533	0.000654503	-0.0304037	0.0140378	-0.501283	3.49111e-07	0.00696969	0.951258	0.101816	0.0725147	0.653214	0.00324417	0.626622	2.83671e-05	-0.0337765	0.00316537
FA_CP	ProcessingSpeed	-0.727296	4.25692e-06	0.271937	0.00114658	-0.0329336	0.000548039	-0.556617	5.08993e-10	0.0518306	0.662528	0.125598	0.0324454	0.692581	0.00193549	0.561981	0.000180644	0.0310193	5.11307e-05
MD_CP	ProcessingSpeed	-0.841556	2.59271e-07	-0.350526	0.000710372	-0.0385755	0.000279499	-0.474021	3.01376e-06	0.122075	0.306657	0.122003	0.0347295	0.774862	0.000528672	0.647428	2.34993e-05	-0.0237969	0.0051101
